# Supplementary material for: Exploring the Antioxidant, Anti-Inflammatory and Skin-Enzyme Inhibitory Activities of Balkan Ethnomedicinal Herbs Through In Vitro and In Vivo Screening
Source: Molecules. 2026 May 4;31(9):1524. doi: 10.3390/molecules31091524 (PMC13165090; doi:10.3390/molecules31091524)
Supplement: Supplementary file 1 [file molecules-31-01524-s001.zip]

Archive with 1 entries (1 files):
- molecules-4132909-supplementary.pdf
